# Supplementary material for: Evaluation of 71 Coronary Artery Disease Risk Variants in a Multiethnic Cohort
Source: Front Cardiovasc Med. 2018 Mar 14;5:19. doi: 10.3389/fcvm.2018.00019 (PMC5931137; doi:10.3389/fcvm.2018.00019)
Supplement: Table S1 — Genetic arrays by studies. [file Table1.xlsx]

## Sheet: Supp T1
Supplementary Table 1. Genetic Arrays by Studies
Study	Race/Ethnicity	Phenotype	CHD Cases	CHD Controls	Genetic Data	Genotyping Array
AABC	African American	Breast Cancer	464	860	Imputed to 1KGP	Human1M-Duov3-0
AAPC	African American	Prostate Cancer	1033	1441	Imputed to 1KGP	Human1M-Duov3-0
Metabochip	African American	T2D	879	1838	Genotypes	Cardio-Metabo_Chip
LABC	Latino	Breast Cancer	249	611	Imputed to 1KGP	Human660W-Quad_v1
LAPC	Latino	Prostate Cancer	665	908	Imputed to 1KGP	Human660W-Quad_v1
Sigma	Latino	T2D	1377	2299	Imputed to 1KGP	HumanOmni25-4v1
JABC	Japanese	Breast Cancer	337	1295	Imputed to 1KGP	Human660W-Quad_v1
JAPC	Japanese	Prostate Cancer	729	1117	Imputed to 1KGP	Human660W-Quad_v1
MJDB	Japanese	T2D	302	882	Genotypes	Cardio-Metabo_Chip
