# Supplementary material for: Evaluation of 71 Coronary Artery Disease Risk Variants in a Multiethnic Cohort
Source: Front Cardiovasc Med. 2018 Mar 14;5:19. doi: 10.3389/fcvm.2018.00019 (PMC5931137; doi:10.3389/fcvm.2018.00019)
Supplement: Table S2 — Detailed demographic information on participants by ethnicity, gender, and existing conditions. [file Table2.xlsx]

## Sheet: Supp T2
Supplementary Table 2. Detailed Demographic Information on Participants by Ethnicity, Gender, and Existing Conditions
		Overall				Prostate Cancer Study		Breast Cancer Study		Type 2 Diabetes Study
		Male		Female		Male		Female		Male		Female
		CHD case	CHD control	CHD case	CHD control	CHD case	CHD control	CHD case	CHD control	CHD case	CHD control	CHD case	CHD control
Ethnicity	African Americans	1234	1742	1142	2397	1033	1441	464	860	201	301	678	1537
	Latinos	1364	1976	927	1842	665	908	249	611	699	1068	678	1231
	Japanese Americans	930	1600	438	1694	729	1117	337	1295	201	483	101	399
Ever Smoked	Ever Smoked (%)	2576 (73.0)	3561 (67.0)	1128 (45.0)	2234 (37.6)	1774 (73.1)	2346 (67.7)	462 (44.0)	1026 (37.1)	802 (72.8)	1215 (65.6)	1208 (38.1)	666 (45.7)
	Never Smoked (%)	908 (25.7)	1703 (32.0)	1320 (52.7)	3600 (60.7)	625 (25.8)	1092 (31.5)	562 (53.5)	1694 (61.2)	283 (25.7)	611 (33.0)	1906 (60.2)	758 (52.0)
	Missing (%)	44 (1.2)	54 (1.0)	59 (2.3)	99 (1.7)	28 (1.1)	28 (0.8)	26 (2.5)	46 (1.7)	16 (1.5)	26 (1.4)	53 (1.7)	33 (2.3)
BMI	mean (sd)	27.09 (4.03)	26.86 (3.96)	28.82 (6.13)	27.16 (5.49)	26.76 (3.91)	26.58 (3.89)	27.62 (5.92)	26.22 (5.21)	27.82 (4.19)	27.39 (4.03)	29.67 (6.13)	27.98 (5.59)
Age	mean (sd)	63.63 (6.84)	59.8 (8.11)	61.90 (7.35)	57.39 (8.12)	64.47 (6.59)	61.33 (7.99)	63.18 (7.05)	57.99 (8.27)	61.46 (6.92)	57.00 (7.53)	60.98 (7.43)	56.87 (7.95)
African Americans
		Prostate Cancer Study				Breast Cancer Study				Type 2 Diabetes Study
		Cancer cases		Cancer controls		Cancer cases		Cancer controls		T2D cases		T2D controls
		CHD cases (N=449)	CHD controls (N=588)	CHD cases (N=584)	CHD controls (N=853)	CHD cases (N=171)	CHD controls (N=312)	CHD cases (N=293)	CHD controls (N=548)	CHD cases (N=374)	CHD controls (N=380)	CHD cases (N=505)	CHD controls (N=1458)
Ever Smoked	Ever Smoked (%)	336 (74.8)	405 (68.9)	446 (76.4)	601 (70.5)	103 (60.2)	153 (49.0)	164 (56.0)	281 (51.3)	236 (63.1)	188 (49.5)	305 (60.4)	697 (47.8)
	Never Smoked (%)	110 (24.5)	178 (30.3)	133 (22.8)	248 (29.1)	60 (35.1)	154 (49.4)	124 (42.3)	262 (47.8)	136 (36.4)	187 (49.2)	196 (38.8)	752 (51.6)
	Missing (%)	3 (0.7)	5 (0.8)	5 (0.8)	4 (0.4)	8 (4.7)	5 (1.6)	5 (1.7)	5 (0.9)	2 (0.5)	5 (1.3)	4 (0.8)	9 (0.6)
BMI	mean (sd)	27.44 (4.27)	27.38 (4.14)	27.69 (4.30)	27.51 (4.24)	29.52 (5.76)	28.46 (5.42)	29.52 (5.99)	28.46 (5.60)	31.18 (5.80)	31.77 (5.99)	28.79 (5.85)	27.76 (5.32)
Age	mean (sd)	64.84 (6.58)	61.86 (7.96)	63.17 (7.52)	59.51 (8.87)	63.59 (7.87)	58.65 (8.83)	63.97 (7.31)	57.91 (8.97)	61.41 (8.06)	56.69 (8.40)	62.19 (8.20)	57.21 (8.67)
Latinos
		Prostate Cancer Study				Breast Cancer Study				Type 2 Diabetes Study
		Cancer cases		Cancer controls		Cancer cases		Cancer controls		T2D cases		T2D controls
		CHD cases (N=408)	CHD controls (N=531)	CHD cases (N=257)	CHD controls (N=377)	CHD cases (N=136)	CHD controls (N=331)	CHD cases (N=113)	CHD controls (N=280)	CHD cases (N=892)	CHD controls (N=915)	CHD cases (N=485)	CHD controls (N=1384)
Ever Smoked	Ever Smoked (%)	286 (70.1)	346 (65.2)	188 (73.2)	265 (70.3)	51 (37.5)	112 (33.8)	44 (38.9)	88 (31.4)	503 (56.4)	454 (49.6)	240 (49.5)	640 (46.2)
	Never Smoked (%)	110 (27.0)	177 (33.3)	64 (24.9)	110 (29.2)	80 (58.8)	205 (61.9)	65 (57.5)	178 (63.6)	364 (40.8)	432 (47.2)	228 (47.0)	709 (51.2)
	Missing (%)	12 (2.9)	8 (1.5)	5 (1.9)	2 (0.5)	5 (3.7)	14 (4.3)	4 (3.6)	14 (5.0)	25 (2.8)	29 (3.2)	17 (3.5)	35 (2.6)
BMI	mean (sd)	27.28 (3.67)	26.98 (3.60)	27.33 (3.83)	27.36 (3.83)	28.68 (5.77)	27.88 (5.07)	29.17 96.23)	27.74 (5.37)	29.97 (5.39)	29.72 (5.07)	26.69 (4.04)	26.44 (3.73)
Age	mean (sd)	63.81 (6.10)	61.56 (6.75)	64.24 (5.92)	60.83 (6.72)	62.24 (6.79)	57.76 (7.39)	62.73 (6.85)	57.04 (7.39)	60.69 (6.36)	57.62 (6.96)	61.94 (6.19)	58.29 (6.96)
Japanese Americans
		Prostate Cancer Study				Breast Cancer Study				Type 2 Diabetes Study
		Cancer cases		Cancer controls		Cancer cases		Cancer controls		T2D cases		T2D controls
		CHD cases (N=370)	CHD controls (N=549)	CHD cases (N=359)	CHD controls (N=568)	CHD cases (N=151)	CHD controls (N=642)	CHD cases (N=186)	CHD controls (N=653)	CHD cases (N=193)	CHD controls (N=395)	CHD cases (N=109)	CHD controls (N=487)
Ever Smoked	Ever Smoked (%)	255 (68.9)	356 (64.8)	263 (73.3)	373 (65.7)	42 (27.8)	194 (30.2)	58 (31.2)	198 (30.3)	120 (62.2)	213 (53.9)	64 (58.7)	231 (47.4)
	Never Smoked (%)	113 (30.5)	186 (33.9)	95 (26.5)	193 (34.0)	107 (70.9)	442 (68.8)	126 (67.7)	453 (69.4)	73 (37.8)	182 (46.1)	44 (40.4)	255 (52.4)
	Missing (%)	2 (0.6)	7 (1.3)	1 (0.2)	2 (0.3)	2 (1.3)	6 (1.0)	2 (1.1)	2 (0.3)	0 (0)	0 (0)	1 (1.0)	1 (0.2)
BMI	mean (sd)	24.98 (2.84)	24.90 (3.17)	25.23 (2.91)	25.10 (2.94)	23.55 (3.84)	23.58 (3.89)	24.48 (4.17)	24.35 (3.92)	27.60 (4.32)	28.04 (4.43)	24.45 (3.32)	24.49 (3.74)
Age	mean (sd)	65.87 (5.93)	62.34 (24.90)	65.58 (6.16)	62.64 (7.96)	62.87 (6.15)	58.18 (8.16)	62.78 (6.78)	58.11 (8.27)	58.64 (7.66)	53.11 (6.89)	61.11 (8.04)	54.07 (7.35)
