# Supplementary material for: Evaluation of 71 Coronary Artery Disease Risk Variants in a Multiethnic Cohort
Source: Front Cardiovasc Med. 2018 Mar 14;5:19. doi: 10.3389/fcvm.2018.00019 (PMC5931137; doi:10.3389/fcvm.2018.00019)
Supplement: Table S3 — Associations with CHD SNPs in the MEC populations. [file Table3.xlsx]

## Sheet: Supp T3
Supplementary Table 3. Associations with CHD SNPs in the MEC populations (The red color highlights statisical significant results (p<0.05)).
									African Americans				Latinos				Japanese Americans				Overall
Nearest Genes	CHR	Published SNP	Position, BP	Discovery Population	Tested Allele	Reference Allele	Reported OR	Reference Allele Freq in GWAS Population	Tested Allele Freq	p	OR	95% CI	Tested Allele Freq	p	OR	95% CI	Tested Allele Freq	p	OR	95% CI	p	OR	95% CI
PCSK9	1	rs11206510	55496039	EUR	t	c	1.04	0.15	0.852	0.23	1.07	[0.96, 1.19]	0.867	0.355	1.06	[0.94, 1.19]	0.9429	0.68	0.956	[0.77, 1.18]	0.207	1.05	[0.97, 1.13]
PPAP2B	1	rs17114036	56962821	EUR	a	g	1.09	0.12	0.8368	0.0193	1.14	[1.02, 1.27]	0.93	0.194	1.11	[0.95, 1.31]	0.9739	0.639	1.09	[0.77, 1.54]	0.00701	1.13	[1.03, 1.23]
SORT1	1	rs602633	109821511	EUR	c	a	1.13	0.21	0.3278	0.00411	1.13	[1.04, 1.24]	0.7967	0.0418	1.11	[1.00, 1.22]	0.9322	0.876	1.01	[0.84, 1.22]	0.000786	1.11	[1.04, 1.18]
IL6R	1	rs4845625	154422067	EUR	t	c	1.06	0.54	0.2866	0.00963	1.12	[1.03, 1.22]	0.3567	0.822	0.991	[0.91, 1.07]	0.4798	0.0655	1.1	[0.99, 1.22]	0.0199	1.06	[1.01, 1.12]
MIA3	1	rs17465637	222823529	EUR	c	a	1.08	0.27	0.2987	0.735	0.985	[0.90, 1.08]	0.59	0.884	0.994	[0.91, 1.08]	0.5943	0.532	1.04	[0.92, 1.18]	0.982	0.999	[0.95, 1.06]
TTC32-WDR35	2	rs16986953	19942473	EUR	a	g	1.09	0.93	0.1241	0.568	0.967	[0.86, 1.08]	0.1296	0.0602	1.11	[0.99, 1.24]	0.3496	0.0606	1.1	[0.99, 1.22]	0.0571	1.06	[1.00, 1.13]
TTC32-WDR35	2	rs2123536	19945577	Chinese	t	c	1.25	0.64	0.3176	0.646	1.03	[0.92, 1.14]	0.1557	0.545	1.03	[0.93, 1.14]	0.3718	0.0962	1.1	[0.98, 1.24]	0.124	1.05	[0.99, 1.12]
APOB	2	rs515135	21286057	EUR	g	a	1.07	0.22	0.5469	0.252	1.05	[0.97, 1.14]	0.8224	0.0385	1.11	[1.01, 1.24]	0.8939	0.861	0.987	[0.85, 1.15]	0.0525	1.06	[0.99, 1.12]
ABCG5-ABCG8	2	rs6544713	44073881	EUR	t	c	1.06	0.71	0.1437	0.461	0.962	[0.87, 1.07]	0.1756	0.132	0.925	[0.84, 1.02]	NA	NA	NA	NA	0.112	0.943	[0.88, 1.01]
VAMP5-VAMP8-GGCX	2	rs1561198	85809989	EUR	a	g	1.06	0.53	0.6573	0.259	1.05	[0.97, 1.14]	0.36	0.379	1.04	[0.96, 1.13]	0.3629	0.876	0.992	[0.90, 1.10]	0.252	1.03	[0.98, 1.08]
ZEB2-ACO74093.1	2	rs2252641	145801461	EUR	g	a	1.06	0.56	0.8188	0.985	0.999	[0.91, 1.10]	0.5639	0.314	1.04	[0.96, 1.13]	0.8058	0.359	0.946	[0.84, 1.07]	0.787	1.01	[0.95, 1.06]
WDR12	2	rs6725887	203745885	EUR	c	t	1.1	0.86	0.0421	0.368	0.91	[0.74, 1.12]	0.0984	0.92	0.993	[0.87, 1.14]	0.0119	0.0506	2.42	[0.99, 5.88]	0.74	0.981	[0.88, 1.10]
MRAS	3	rs9818870	138122122	EUR	t	c	1.05	0.85	0.0901	0.478	1.05	[0.92, 1.19]	0.0778	0.4	1.06	[0.92, 1.22]	0.0856	0.0844	0.86	[0.73, 1.02]	0.912	0.995	[0.92, 1.09]
REST-NOA1	4	rs17087335	57838583	EUR	t	g	1.06	0.81	0.1864	0.0184	1.12	[1.02, 1.24]	0.2035	0.395	1.04	[0.95, 1.15]	0.3867	0.398	1.04	[0.95, 1.15]	0.0192	1.07	[1.01, 1.13]
EDNRA	4	rs1878406	148393664	EUR	t	c	1.1	0.85	0.1629	0.165	1.08	[0.97, 1.19]	0.1392	0.0656	1.11	[0.99, 1.24]	0.308	0.136	1.08	[0.98, 1.20]	0.00669	1.09	[1.02, 1.15]
GUCY1A3	4	rs1842896	156511459	Chinese	t	g	1.13	0.23	0.4229	0.708	0.981	[0.89, 1.08]	0.4897	0.18	1.05	[0.98, 1.14]	0.7249	0.45	1.05	[0.93, 1.19]	0.287	1.03	[0.98, 1.09]
GUCY1A3	4	rs7692387	156635309	EUR	g	a	1.08	0.2	0.9215	0.571	1.04	[0.90, 1.20]	0.827	0.358	1.05	[0.95, 1.16]	0.7671	0.909	1.01	[0.90, 1.13]	0.346	1.03	[0.97, 1.10]
IRX1- ADAMTS16	5	rs11748327	4029789	Japanese	c	t	1.25	0.26	0.8971	0.294	1.09	[0.93, 1.28]	0.8232	0.968	1.002	[0.91, 1.11]	0.7921	0.741	0.978	[0.86, 1.11]	0.752	1.01	[0.94, 1.09]
SLC22A4-SLC22A5	5	rs273909	131667353	EUR	c	t	1.07	0.86	0.0369	0.22	0.846	[0.65, 1.10]	0.899	0.996	1.001	[0.87, 1.15]	0.0261	0.414	1.15	[0.82, 1.63]	0.803	0.986	[0.88, 1.10]
ADTRP-C6orf105	6	rs6903956	11774583	Chinese	a	g	1.51	0.94	0.3549	0.792	1.01	[0.92, 1.12]	0.3053	0.912	0.995	[0.92, 1.09]	0.0788	0.89	1.01	[0.83, 1.24]	0.775	1.01	[0.95, 1.07]
PHACTR1	6	rs9369640	12901441	EUR	a	c	1.09	0.37	0.366	0.389	1.04	[0.96, 1.12]	0.5794	0.0778	1.08	[0.99, 1.17]	0.869	0.178	1.11	[0.95, 1.30]	0.0275	1.06	[1.01, 1.12]
BTN2A1	6	rs6929846	26458265	Japanese	t	c	1.51	0.92	0.4798	0.0189	1.12	[1.02, 1.24]	0.2596	0.573	1.03	[0.94, 1.12]	0.0496	0.152	1.19	[0.94, 1.50]	0.0211	1.08	[1.01, 1.15]
HCG27, HLA-C	6	rs3869109	31184196	EUR	g	a	1.15	0.4	0.6139	0.905	0.995	[0.92, 1.08]	0.6198	0.423	1.03	[0.95, 1.12]	0.5459	0.514	1.03	[0.94, 1.14]	0.454	1.02	[0.97, 1.07]
C6orf10-BTNL2	6	rs9268402	32341353	Chinese	g	a	1.17	0.45	0.605	0.817	0.988	[0.89, 1.09]	0.5208	0.888	1.01	[0.93, 1.09]	0.5743	0.167	1.08	[0.97, 1.21]	0.516	1.02	[0.96, 1.07]
HCG27, HLA-C	6	rs11752643	32669373	EUR	t	c	1.31	0.97	NA	NA	NA	NA	0.0136	0.657	1.08	[0.78, 1.49]	0.0391	0.652	0.948	[0.75, 1.19]	0.91	0.989	[0.82, 1.19]
ANKS1A	6	rs12205331	34898455	EUR	c	t	1.01	0.2	0.9598	0.621	1.05	[0.88, 1.25]	0.8592	0.266	0.943	[0.85, 1.05]	0.9873	0.785	0.951	[0.66, 1.36]	0.454	0.967	[0.89, 1.06]
KCNK5	6	rs10947789	39174922	EUR	t	c	1.07	0.27	0.9245	0.659	0.965	[0.82, 1.13]	0.7296	0.38	1.04	[0.95, 1.14]	0.7557	0.906	1.01	[0.90, 1.13]	0.607	1.02	[0.95, 1.09]
TCF21	6	rs12190287	134214525	EUR	c	g	1.04	0.42	0.8668	0.258	0.931	[0.82, 1.05]	0.537	0.0836	1.07	[0.99, 1.17]	0.5639	0.56	1.03	[0.93, 1.14]	0.311	1.03	[0.97, 1.09]
SLC22A3-LPAL2-LPA	6	rs2048327	160863532	EUR	g	a	1.05	0.65	0.1076	0.0143	1.17	[1.03, 1.34]	0.4889	0.524	1.03	[0.95, 1.11]	0.495	0.819	1.01	[0.92, 1.11]	0.105	1.05	[0.99, 1.11]
SLC22A3-LPAL2-LPA	6	rs3798220	160961137	EUR	c	t	1.28	0.99	0.0108	0.0102	1.86	[1.16, 2.99]	0.251	0.412	1.04	[0.94, 1.15]	0.1124	0.778	0.976	[0.82, 1.16]	0.312	1.04	[0.96, 1.13]
PLG	6	rs4252120	161143608	EUR	t	c	1.07	0.28	0.8038	0.951	0.997	[0.90, 1.10]	0.8168	0.442	0.959	[0.86, 1.07]	NA	NA	NA	NA	0.569	0.979	[0.91, 1.05]
HDAC9	7	rs2023938	19036775	EUR	g	a	1.08	0.91	0.2044	0.0935	1.09	[0.99, 1.20]	0.0773	0.373	1.07	[0.92, 1.24]	NA	NA	NA	NA	0.0588	1.08	[0.99, 1.18]
PFTK1	7	rs1859023	90240585	AFR	g	a	1.75	0.29	0.6761	0.709	0.981	[0.89, 1.09]	0.7659	0.693	1.02	[0.93, 1.11]	0.7598	0.707	0.977	[0.86, 1.10]	0.892	0.996	[0.94, 1.06]
7q22	7	rs10953541	107244545	EUR	c	t	1.05	0.22	0.9474	0.519	1.07	[0.87, 1.33]	0.8457	0.592	1.03	[0.93, 1.14]	0.9124	0.641	0.956	[0.79, 1.15]	0.638	1.02	[0.94, 1.11]
ZC3HC1	7	rs11556924	129663496	EUR	c	t	1.08	0.38	0.9142	0.821	0.984	[0.86, 1.13]	0.7988	0.0314	0.895	[0.81, 0.99]	0.9762	0.301	0.86	[0.65, 1.14]	0.037	0.92	[0.85, 0.99]
NOS3	7	rs3918226	150690176	EUR	t	c	1.14	0.91	0.0177	0.896	1.02	[0.77, 1.35]	0.0516	0.0142	1.25	[1.04, 1.48]	NA	NA	NA	NA	0.0315	1.18	[1.01, 1.37]
LPL	8	rs264	19813180	EUR	g	a	1.11	0.13	0.8859	0.848	0.989	[0.88, 1.11]	0.8664	0.0159	1.14	[1.03, 1.27]	0.8139	0.0448	0.884	[0.78, 1.00]	0.79	1.01	[0.94, 1.08]
TRIB1	8	rs2954029	126490972	EUR	a	t	1.06	0.47	0.6533	0.359	1.04	[0.96, 1.13]	0.611	0.524	0.974	[0.90, 1.06]	0.4954	0.133	0.929	[0.84, 1.02]	0.537	0.985	[0.94, 1.03]
9p21	9	rs1333049	22125503	EUR	c	g	1.21	0.53	0.2412	0.0448	1.1	[1.00, 1.21]	0.4776	0.352	1.04	[0.96, 1.13]	0.4573	0.0094	1.15	[1.04, 1.29]	0.00237	1.09	[1.03, 1.15]
ABO	9	rs579459	136154168	EUR	c	t	1.04	0.79	0.1392	0.665	1.03	[0.92, 1.15]	0.1895	0.204	1.07	[0.96, 1.19]	0.2976	0.282	1.06	[0.95, 1.18]	0.104	1.05	[0.99, 1.12]
KIAA1462	10	rs2505083	30335122	EUR	c	t	1.06	0.57	0.1267	0.968	0.998	[0.88, 1.13]	0.4026	0.84	0.992	[0.92, 1.07]	0.1964	0.374	1.06	[0.93, 1.20]	0.802	1.01	[0.95, 1.07]
CXCL12	10	rs2047009	44539913	EUR	c	a	1.05	0.51	0.1928	0.0335	1.12	[1.01, 1.24]	0.3212	0.915	0.995	[0.91, 1.08]	0.4833	0.134	0.929	[0.84, 1.02]	0.82	1.01	[0.95, 1.06]
CXCL12	10	rs501120	44753867	EUR	a	g	1.06	0.15	0.5867	0.0977	1.07	[0.99, 1.16]	0.7356	0.068	1.09	[0.99, 1.19]	0.6591	0.153	1.08	[0.97, 1.19]	0.00453	1.08	[1.02, 1.14]
LIPA	10	rs2246833	91005854	EUR	t	c	1.04	0.62	0.4007	0.381	1.04	[0.96, 1.12]	0.4251	0.725	0.986	[0.91, 1.07]	0.2339	0.0118	0.864	[0.77, 0.97]	0.441	0.98	[0.93, 1.03]
CYP17A1-CNNM2-NT5C2	10	rs12413409	104719096	EUR	g	a	1.08	0.09	0.9455	0.806	1.02	[0.87, 1.20]	0.8287	0.21	1.07	[0.96, 1.18]	0.75	0.552	1.03	[0.93, 1.15]	0.194	1.05	[0.98, 1.12]
SWAP70	11	rs10840293	9751196	EUR	a	g	1.06	0.42	0.4778	0.537	1.03	[0.93, 1.14]	0.5708	0.688	0.984	[0.91, 1.07]	0.3313	0.484	1.04	[0.93, 1.17]	0.696	1.01	[0.96, 1.07]
PDGFD	11	rs974819	103660567	EUR	a	g	1.08	0.76	0.4796	0.464	1.03	[0.95, 1.11]	0.2152	0.297	1.05	[0.96, 1.16]	0.5924	0.575	1.03	[0.93, 1.14]	0.18	1.04	[0.98, 1.09]
ZNF259-APOA5-APOA1	11	rs964184	116648917	EUR	g	c	1.05	0.85	0.2029	0.487	1.04	[0.92, 1.18]	0.3024	0.0425	1.1	[1.00, 1.20]	0.2913	0.681	0.975	[0.86, 1.10]	0.119	1.05	[0.99, 1.12]
ATP2B1	12	rs7136259	90081188	Chinese	t	c	1.21	0.64	0.4451	0.997	1.0002	[0.93, 1.08]	0.2695	0.464	1.03	[0.95, 1.13]	0.3818	0.327	1.05	[0.95, 1.16]	0.363	1.02	[0.97, 1.08]
SH2B3	12	rs3184504	111884608	EUR	t	c	1.07	0.53	0.0933	0.0147	1.18	[1.03, 1.34]	0.259	0.603	0.976	[0.89, 1.07]	NA	NA	NA	NA	0.341	1.04	[0.96, 1.12]
BRAP	12	rs3782886	112110489	Japanese	c	t	1.44	0.76	NA	NA	NA	NA	0.0227	0.0271	0.424	[0.20, 0.91]	0.2519	0.431	1.05	[0.93, 1.17]	0.651	1.03	[0.92, 1.15]
KSR2	12	rs11830157	118265441	EUR	g	t	1.12	0.61	0.2039	0.0956	1.11	[0.98, 1.25]	0.4056	0.979	1.001	[0.92, 1.08]	0.1997	0.78	0.981	[0.86, 1.12]	0.478	1.02	[0.96, 1.09]
FLT1	13	rs9319428	28973621	EUR	a	g	1.06	0.68	0.2797	0.982	0.999	[0.92, 1.09]	0.1858	0.696	1.02	[0.92, 1.13]	0.3518	0.942	0.996	[0.91, 1.11]	0.812	1.01	[0.95, 1.06]
COL4A1/A2	13	rs4773144	110960712	EUR	g	a	1.06	0.57	0.3929	0.295	1.04	[0.96, 1.13]	0.4358	0.283	0.956	[0.88, 1.04]	0.3931	0.1	1.09	[0.98, 1.21]	0.424	1.02	[0.97, 1.07]
COL4A1/A2	13	rs9515203	111049623	EUR	t	c	1.08	0.23	0.7128	0.246	1.05	[0.97, 1.15]	0.6758	0.3	1.05	[0.96, 1.14]	0.8362	0.688	1.03	[0.89, 1.19]	0.113	1.05	[0.99, 1.11]
HHIPL1	14	rs2895811	100133942	EUR	c	t	1.04	0.55	0.2899	0.0895	1.08	[0.99, 1.18]	0.3193	0.561	0.975	[0.90, 1.06]	0.2644	0.215	0.931	[0.83, 1.04]	0.952	1.002	[0.95, 1.06]
SMAD3	15	rs56062135	67455630	EUR	c	t	1.07	0.21	0.9094	0.462	0.939	[0.79, 1.11]	0.8735	0.938	1.005	[0.90, 1.13]	0.9557	0.496	0.917	[0.71, 1.18]	0.572	0.975	[0.89, 1.07]
ADAMTS7	15	rs7173743	79141784	EUR	t	c	1.06	0.46	0.5373	0.339	0.963	[0.89, 1.04]	0.5051	0.0794	1.07	[0.99, 1.16]	0.5445	0.454	1.04	[0.94, 1.14]	0.398	1.02	[0.97, 1.07]
MFGE8-ABHD2	15	rs8042271	89574218	EUR	g	a	1.1	0.07	0.5807	0.818	1.01	[0.91, 1.13]	0.6673	0.00771	1.13	[1.03, 1.23]	0.5889	0.833	0.987	[0.87, 1.11]	0.0669	1.06	[0.99, 1.12]
FURIN-FES	15	rs17514846	91416550	EUR	a	c	1.07	0.53	0.7728	0.555	1.03	[0.93, 1.13]	0.2824	0.044	1.09	[1.00, 1.19]	0.1328	0.675	0.971	[0.84, 1.12]	0.124	1.05	[0.99, 1.11]
SMG6	17	rs216172	2126504	EUR	c	g	1.07	0.63	0.3422	0.992	1.001	[0.90, 1.11]	0.3148	0.659	0.981	[0.90, 1.07]	0.2007	0.0623	0.878	[0.77, 1.01]	0.269	0.968	[0.91, 1.03]
RAI1-PEMT-RASD1	17	rs12936587	17543722	EUR	g	a	1.04	0.45	0.7139	0.636	1.02	[0.94, 1.11]	0.6556	0.186	0.946	[0.87, 1.03]	0.8824	0.295	0.924	[0.80, 1.07]	0.331	0.973	[0.92, 1.03]
UBE2Z	17	rs15563	47005193	EUR	c	t	1.01	0.43	0.1781	0.711	0.98	[0.88, 1.09]	0.5465	1	1	[0.92, 1.08]	0.7394	0.318	1.06	[0.95, 1.18]	0.757	1.01	[0.95, 1.07]
BCAS3	17	rs7212798	59013488	EUR	c	t	1.08	0.84	0.5536	0.806	0.987	[0.89, 1.10]	0.1647	0.0107	1.15	[1.03, 1.29]	0.1466	0.404	1.07	[0.91, 1.27]	0.0731	1.07	[0.99, 1.14]
PMAIP1-MC4R	18	rs663129	57838401	EUR	a	g	1.06	0.77	0.2685	0.31	0.945	[0.85, 1.05]	0.1145	0.136	1.09	[0.97, 1.23]	0.1991	0.226	0.929	[0.82, 1.05]	0.655	0.985	[0.92, 1.05]
LDLR	19	rs1122608	11163601	EUR	g	t	1.06	0.24	0.9382	0.578	0.956	[0.82, 1.12]	0.8546	0.202	1.08	[0.96, 1.20]	0.8817	0.885	1.01	[0.88, 1.17]	0.493	1.03	[0.95, 1.11]
ZNF507-LOC400684	19	rs12976411	32882020	EUR	a	t	1.33	0.06	0.9216	0.818	1.02	[0.84, 1.25]	0.9295	0.72	0.97	[0.82, 1.15]	0.4877	0.591	1.03	[0.92, 1.15]	0.746	1.01	[0.93, 1.10]
APOE-APOC1	19	rs2075650	45395619	EUR	g	a	1.11	0.87	0.1273	0.338	1.06	[0.94, 1.19]	0.106	0.148	1.1	[0.97, 1.26]	0.1728	0.64	0.97	[0.85, 1.10]	0.261	1.04	[0.97, 1.12]
APOE-APOC1	19	rs445925	45415640	EUR	c	t	1.13	0.09	0.7578	0.522	1.03	[0.94, 1.12]	0.9411	0.0546	1.18	[0.99, 1.40]	0.9423	0.293	1.12	[0.91, 1.37]	0.0819	1.07	[0.99, 1.15]
KCNE2 (gene desert)	21	rs9982601	35599128	EUR	t	c	1.1	0.87	0.2034	0.0288	1.11	[1.01, 1.23]	0.0695	0.189	0.901	[0.77, 1.05]	NA	NA	NA	NA	0.247	1.05	[0.97, 1.14]
POM121L9P-ADORA2A	22	rs180803	24658858	EUR	g	t	1.2	0.01	0.9318	0.724	0.966	[0.79, 1.17]	NA	NA	NA	NA	0.9196	0.102	1.18	[0.97, 1.45]	0.379	1.07	[0.93, 1.23]
