# Supplementary material for: Evaluation of 71 Coronary Artery Disease Risk Variants in a Multiethnic Cohort
Source: Front Cardiovasc Med. 2018 Mar 14;5:19. doi: 10.3389/fcvm.2018.00019 (PMC5931137; doi:10.3389/fcvm.2018.00019)
Supplement: Table S5 — Comparison of risk score distribution. [file Table5.xlsx]

## Sheet: Supp T5
Supplementary Table 5. Comparison of Risk Score Distribution
		African Americans			Latinos			Japanese Americans			p (AA vs. LA)a	p (AA vs. JA)a	p (LA vs. JA)a
		nb	Mean number of risk alleles	SD	n	Mean number of risk alleles	SD	n	Mean number of risk alleles	SD
Unweighted risk score	CHD Cases	1497	67.67	4.63	2291	69.05	5.13	1066	70.44	4.6	*	*	*
	CHD Controls	2301	67.03	4.73	3818	68.37	5.11	2412	70.26	4.61	*	*	*
Modified risk score Ic	CHD Cases	1497	68.68	4.55	2291	67.32	5.06	1066	70.7	4.61	*	*	*
	CHD Controls	2301	68.12	4.7	3818	66.86	5.12	2412	70.61	4.63	*	*	*
Modified risk score IId	CHD Cases	1497	69.46	6.08	2291	69.18	5.24	1066	70.69	4.82	0.14	1.3e-08	*
	CHD Controls	2301	68.82	6.27	3818	68.51	5.26	2412	70.41	4.85	0.05	*	*
a Two sided t-test
b Numbers differ from Table 1 because subjects genotyped with the Metabochip were excluded from the risk score analysis; 20 out of the 71 CHD SNPs were missing from the Metabochip panels.
c Risk score modified with ethnic-specific regional leading SNPs
d Risk Score modified with cross-ethnic regional leading SNPs
* p < 1E-10
