# Supplementary material for: Evaluation of 71 Coronary Artery Disease Risk Variants in a Multiethnic Cohort
Source: Front Cardiovasc Med. 2018 Mar 14;5:19. doi: 10.3389/fcvm.2018.00019 (PMC5931137; doi:10.3389/fcvm.2018.00019)
Supplement: Table S6 — Sensitivity analysis: comparing subpopulation with/without existing conditions. [file Table6.xlsx]

## Sheet: Supp T6
Supplementary Table 6. Sensitivity Analysis Comparing Subpopulation with/without Exisitng Conditions (Green, OR≥1; yellow, OR<1)
					African Americans								Latinos								Japanese Americans								Overalll
					All African American Participants (CHD cases = 2,376, control = 4,139)		Participants without Cancer and T2D (CHD cases = 1,382, controls = 2,859)		Participants without Cancer (CHD cases = 879, controls = 1,838)		Participants without T2D (CHD cases = 1,497, controls = 2,301)		All Hispanic American Participants (CHD cases = 2,291, controls = 3,818)		Participants without Cancer and T2D (CHD cases = 855, controls = 2,041)		Participants without Cancer (CHD cases = 1,377, CHD controsl 2,299)		Participants without T2D (CHD cases = 914, controls = 1,519)		All Japanese American Participants (CHD cases = 1,368, controls = 3,294)		Participants without Cancer and T2D (CHD cases = 654, controls=1,708)		Participants without Cancer (CHD cases = 302, controls = 882)		Participants without T2D (CHD cases = 1,066, controls = 2,412)		All Participants (CHD cases = 6,035, controls = 11,251)		Participants without Cancer and T2D (CHD cases = 2,891, controls = 6,608)		Participants without Cancer (CHD cases = 2,558, controls = 5,019)		Participants without T2D (CHD cases = 3,477, controls = 6,232)
CHR	BP	SNP	Effect Allele	Index OR	P	OR	P	OR	P	OR	P	OR	P	OR	P	OR	P	OR	P	OR	P	OR	P	OR	P	OR	P	OR	P	OR	P	OR	P	OR	P	OR
1	55496039	rs11206510	t	1.04	0.23	1.07	0.3522	1.0694	0.432	1.05285	0.1805	1.08383	0.355	1.06	0.7932	1.0246	0.4382	1.05601	0.6091	1.03925	0.68	0.956	0.2439	0.838953	0.3959	0.890475	0.5409	0.932487	0.207	1.05	0.67	1.02296	0.4474	1.035	0.3024	1.04582
1	56962821	rs17114036	a	1.09	0.0193	1.14	0.079	1.13338	0.0263	1.15431	0.05398	1.12345	0.194	1.11	0.5315	1.08524	0.06391	1.19494	0.899	1.01298	0.639	1.09	0.6115	0.887985	0.8778	1.03417	0.965	0.991834	0.00701	1.13	0.09949	1.10473	0.004638	1.15882	0.09976	1.08578
1	109821511	rs602633	c	1.13	0.00411	1.13	0.0572	1.11115	0.03705	1.11204	0.006105	1.13701	0.0418	1.11	0.315	1.07896	0.4906	1.03967	0.009962	1.17117	0.876	1.01	0.7514	1.04425	0.8303	0.974335	0.5615	1.06067	0.000786	1.11	0.0339	1.09428	0.06338	1.0693	0.0002026	1.1386
1	154422067	rs4845625	t	1.06	0.00963	1.12	0.01461	1.14442	0.006662	1.1466	0.02035	1.11371	0.822	0.991	0.4217	0.950279	0.2119	0.942895	0.6658	1.02235	0.0655	1.1	0.09816	1.14282	0.07392	1.13202	0.08966	1.09889	0.0199	1.06	0.05421	1.0739	0.1016	1.0518	0.009285	1.07907
1	222823529	rs17465637	c	1.08	0.735	0.985	0.2856	0.940541	0.254	0.941953	0.835	0.99005	0.884	0.994	0.4224	0.946959	0.9062	1.00572	0.3172	0.9445	0.532	1.04	0.6441	1.04362	0.2114	1.10164	0.9375	0.994515	0.982	0.999	0.3149	0.960886	0.9173	0.996606	0.4551	0.975993
2	19942473	rs16986953	a	1.09	0.568	0.967	0.1388	0.89673	0.1778	0.912653	0.5358	0.962617	0.0602	1.11	0.1685	1.12829	0.2248	1.08177	0.03441	1.16021	0.0606	1.1	0.3143	1.07875	0.7415	1.02235	0.01331	1.14717	0.0571	1.06	0.6855	1.01847	0.8849	1.00562	0.02172	1.08502
2	19945577	rs2123536	t	1.25	0.646	1.03	0.9624	0.996606	0.9624	0.996606	0.6457	1.02562	0.545	1.03	0.5355	1.05096	0.6779	1.0248	0.4232	1.05359	0.0962	1.1	0.4757	1.06131	0.4757	1.06131	0.09625	1.1023	0.124	1.05	0.4816	1.03221	0.5503	1.02419	0.09355	1.05887
2	21286057	rs515135	g	1.07	0.252	1.05	0.4289	1.04185	0.3135	1.04865	0.3375	1.043	0.0385	1.11	0.002468	1.28005	0.04821	1.12569	0.004512	1.2031	0.861	0.987	0.6911	0.957145	0.8737	0.984521	0.7252	0.971416	0.0525	1.06	0.04745	1.08394	0.06761	1.06545	0.04143	1.07026
2	44073881	rs6544713	t	1.06	0.461	0.962	0.2831	0.930903	0.098	0.903301	0.8631	0.990347	0.132	0.925	0.8382	1.01603	0.3376	0.944405	0.5183	0.960405	NA	NA	NA	NA	NA	NA	NA	NA	0.112	0.943	0.4955	0.965992	0.06587	0.924225	0.5751	0.976872
2	85809989	rs1561198	a	1.06	0.259	1.05	0.2809	1.0595	0.1985	1.06492	0.3528	1.04227	0.379	1.04	0.2916	1.07047	0.187	1.06599	0.609	1.02696	0.876	0.992	0.8806	1.01116	0.4699	1.04823	0.5104	0.96493	0.252	1.03	0.1656	1.05117	0.04934	1.06162	0.5922	1.01552
2	145801461	rs2252641	g	1.06	0.985	0.999	0.8222	1.014	0.8604	0.989951	0.7406	1.01755	0.314	1.04	0.8134	0.985802	0.5004	1.03118	0.7523	1.01562	0.359	0.946	0.3567	0.922009	0.2346	0.91092	0.4997	0.95705	0.787	1.01	0.6759	0.983931	0.9107	0.996406	0.9405	1.0023
2	203745885	rs6725887	c	1.1	0.368	0.91	0.5486	1.08091	0.7034	1.04655	0.4254	0.915303	0.92	0.993	0.7262	1.03686	0.9443	1.00562	0.9265	1.00783	0.0506	2.42	0.05059	2.42298	0.05059	2.42298	0.05059	2.42298	0.74	0.981	0.3263	1.08123	0.5815	1.03697	0.9068	0.99223
3	138122122	rs9818870	t	1.05	0.478	1.05	0.3379	1.08296	0.3398	1.0753	0.4926	1.0497	0.4	1.06	0.6019	1.06056	0.1806	1.11862	0.9813	1.0021	0.0844	0.86	0.3724	0.890475	0.099	0.828366	0.2531	0.898436	0.912	1	0.5806	1.03345	0.4764	1.03666	0.9165	0.995012
4	57838583	rs17087335	t	1.06	0.0184	1.12	0.03638	1.13997	0.05879	1.11438	0.01118	1.14248	0.395	1.04	0.9378	1.00582	0.3226	1.05612	0.9666	1.0025	0.398	1.04	0.9541	0.995809	0.5289	1.04196	0.7306	1.01867	0.0192	1.07	0.1765	1.0557	0.0398	1.07229	0.07814	1.0576
4	148393664	rs1878406	t	1.1	0.165	1.08	0.05266	1.1386	0.04168	1.13281	0.2159	1.07122	0.0656	1.11	0.06653	1.16742	0.005575	1.19172	0.4561	1.05295	0.136	1.08	0.7152	0.972291	0.6075	1.03552	0.3614	1.05222	0.00669	1.09	0.04667	1.09002	0.001777	1.12232	0.09099	1.05961
4	156511459	rs1842896	t	1.13	0.708	0.981	0.9405	1.00491	0.9405	1.00491	0.7076	0.981376	0.18	1.05	0.3088	1.06492	0.5123	1.03056	0.07954	1.08959	0.45	1.05	0.8319	0.980689	0.8319	0.980689	0.4497	1.0497	0.287	1.03	0.5375	1.02511	0.6497	1.01593	0.2179	1.03863
4	156635309	rs7692387	g	1.08	0.571	1.04	0.8944	1.01227	0.6938	1.03355	0.7228	1.02768	0.358	1.05	0.7265	1.02798	0.7539	0.982161	0.07607	1.11818	0.909	1.01	0.5473	1.05127	0.4642	1.05548	0.9655	0.997304	0.346	1.03	0.524	1.03138	0.7153	1.01461	0.219	1.04812
5	4029789	rs11748327	c	1.25	0.294	1.09	0.3727	1.09768	0.3727	1.09768	0.2939	1.08861	0.968	1	0.2324	1.09922	0.7045	1.02245	0.5543	1.038	0.741	0.978	0.6792	0.96127	0.6792	0.96127	0.7413	0.978436	0.752	1.01	0.3105	1.05485	0.6315	1.02183	0.4905	1.02778
5	131667353	rs273909	c	1.07	0.22	0.846	0.07408	0.728622	0.07408	0.728622	0.2198	0.846284	0.996	1	0.6742	1.04383	0.7126	1.02963	0.9705	0.996905	0.414	1.15	0.5995	0.873366	0.4957	0.85479	0.2984	1.21373	0.803	0.986	0.5042	0.945634	0.5626	0.960789	0.7964	0.983045
6	11774583	rs6903956	a	1.51	0.792	1.01	0.3194	1.0678	0.3194	1.0678	0.792	1.01339	0.912	1	0.6675	1.02798	0.8565	1.00884	0.7715	1.01521	0.89	1.01	0.9917	0.998501	0.9917	0.998501	0.8898	1.0141	0.775	1.01	0.3408	1.04269	0.4782	1.02727	0.6784	1.0143
6	12901441	rs9369640	a	1.09	0.389	1.04	0.08901	1.09264	0.1316	1.07412	0.3368	1.043	0.0778	1.08	0.1266	1.10252	0.091	1.08361	0.1152	1.08329	0.178	1.11	0.6226	1.06024	0.8089	0.9757	0.04054	1.19662	0.0275	1.06	0.02033	1.09275	0.03849	1.06823	0.0179	1.07627
6	26458265	rs6929846	t	1.51	0.0189	1.12	0.04203	1.13985	0.04203	1.13985	0.01892	1.12345	0.573	1.03	0.4579	0.949614	0.5484	1.03159	0.5882	0.970348	0.152	1.19	0.3312	1.18542	0.3312	1.18542	0.1524	1.18673	0.0211	1.08	0.2267	1.05675	0.05541	1.07821	0.08023	1.06375
6	31184196	rs3869109	g	1.15	0.905	0.995	0.7771	0.985506	0.9489	1.003	0.6715	0.981768	0.423	1.03	0.2301	1.07864	0.2513	1.05548	0.4751	1.03634	0.514	1.03	0.6408	1.03376	0.9977	1.0002	0.3001	1.05559	0.454	1.02	0.4837	1.0247	0.4476	1.02265	0.4969	1.01908
6	32341353	rs9268402	g	1.17	0.817	0.988	0.1437	0.907193	0.1437	0.907193	0.8172	0.988269	0.888	1.01	0.7826	0.983242	0.4102	0.962906	0.4081	1.04123	0.167	1.08	0.06424	1.16172	0.06424	1.16172	0.1666	1.08069	0.516	1.02	0.8873	0.994416	0.5605	0.980199	0.2672	1.03376
6	32669373	rs11752643	t	1.31	NA	NA	NA	NA	NA	NA	NA	NA	0.657	1.08	0.2934	1.27864	0.8753	0.971222	0.1128	1.36957	0.652	0.948	0.9859	0.997004	0.8736	0.975798	0.7173	0.955806	0.91	0.989	0.5456	1.08687	0.824	0.973945	0.591	1.05834
6	34898455	rs12205331	c	1.01	0.621	1.05	0.4948	1.07972	0.7221	1.038	0.44	1.0753	0.266	0.943	0.5112	0.949234	0.3045	0.939507	0.4286	0.950469	0.785	0.951	0.7548	1.086	0.492	1.17763	0.5352	0.886654	0.454	0.967	0.9498	0.996008	0.5861	0.972388	0.708	0.980983
6	39174922	rs10947789	t	1.07	0.659	0.965	0.6279	0.950659	0.6367	0.955902	0.6577	0.962713	0.38	1.04	0.7234	1.02542	0.5143	1.03521	0.5073	1.03852	0.906	1.01	0.02026	0.820862	0.1049	0.884794	0.813	0.985309	0.607	1.02	0.1929	0.939037	0.5776	0.97824	0.9196	1.00381
6	134214525	rs12190287	c	1.04	0.258	0.931	0.7986	0.979709	0.8269	0.984029	0.2239	0.921088	0.0836	1.07	0.5653	0.964158	0.1352	1.07294	0.9701	1.0019	0.56	1.03	0.709	1.02829	0.5792	1.03707	0.6625	1.0245	0.311	1.03	0.763	0.987578	0.2061	1.04394	0.7564	0.989852
6	160863532	rs2048327	g	1.05	0.0143	1.17	0.065	1.16544	0.06009	1.15373	0.01479	1.18613	0.524	1.03	0.1923	1.0835	0.2432	1.05506	0.5651	1.0287	0.819	1.01	0.7655	0.979023	0.8043	0.984521	0.817	1.01207	0.105	1.05	0.1117	1.06663	0.1234	1.05274	0.1048	1.05295
6	160961137	rs3798220	c	1.28	0.0102	1.86	0.2091	1.4658	0.2091	1.4658	0.01023	1.86246	0.412	1.04	0.5936	1.04248	0.1446	1.08567	0.8712	0.989852	0.778	0.976	0.05907	0.783331	0.1881	0.860278	0.5587	0.947527	0.312	1.04	0.8132	0.984718	0.3574	1.04697	0.9315	1.00441
6	161143608	rs4252120	t	1.07	0.951	0.997	0.2556	0.929415	0.2997	0.940917	0.9479	0.996406	0.442	0.959	0.5667	0.953038	0.5501	0.963002	0.4461	0.950374	NA	NA	NA	NA	NA	NA	NA	NA	0.569	0.979	0.2111	0.938099	0.2438	0.951134	0.5936	0.977653
7	19036775	rs2023938	g	1.08	0.0935	1.09	0.9884	0.9991	0.5797	1.03345	0.2026	1.07154	0.373	1.07	0.6561	1.05369	0.7222	1.03169	0.2857	1.10517	NA	NA	NA	NA	NA	NA	NA	NA	0.0588	1.08	0.8384	1.01167	0.5106	1.03293	0.1014	1.07983
7	90240585	rs1859023	g	1.75	0.709	0.981	0.1801	0.913566	0.1801	0.913566	0.7087	0.980787	0.693	1.02	0.6515	0.968991	0.5493	1.03221	0.6105	0.972097	0.707	0.977	0.7743	0.97414	0.7743	0.97414	0.7072	0.976676	0.892	0.996	0.207	0.947337	0.6573	0.98334	0.4686	0.976676
7	107244545	rs10953541	c	1.05	0.519	1.07	0.2812	1.16532	0.2812	1.16532	0.5188	1.07369	0.592	1.03	0.6402	0.962232	0.5824	1.035	0.7686	0.980983	0.641	0.956	0.7506	0.957528	0.7506	0.957528	0.641	0.956476	0.638	1.02	0.9792	0.998401	0.4584	1.03998	0.8632	0.991734
7	129663496	rs11556924	c	1.08	0.821	0.984	0.6056	1.04707	0.9471	1.00541	0.8929	1.01025	0.0314	0.895	0.06723	0.867361	0.04972	0.892615	0.04447	0.879941	0.301	0.86	0.9384	1.01654	0.8819	0.971708	0.3599	0.868402	0.037	0.92	0.3256	0.946012	0.1214	0.931555	0.09707	0.925797
7	150690176	rs3918226	t	1.14	0.896	1.02	0.9207	0.981866	0.8452	1.03334	0.9026	0.981277	0.0142	1.25	0.6568	1.06439	0.09953	1.18388	0.1059	1.19746	NA	NA	NA	NA	NA	NA	NA	NA	0.0315	1.18	0.7693	1.03324	0.1317	1.14099	0.2158	1.11829
8	19813180	rs264	g	1.11	0.848	0.989	0.9329	0.993521	0.642	0.968022	0.8801	1.00975	0.0159	1.14	0.08898	1.1587	0.02818	1.1497	0.04921	1.14305	0.0448	0.884	0.2312	0.899695	0.3974	0.934728	0.02047	0.86002	0.79	1.01	0.8096	1.01167	0.4824	1.02881	0.8703	0.993819
8	126490972	rs2954029	a	1.06	0.359	1.04	0.9659	0.997703	0.8635	1.00844	0.4338	1.03593	0.524	0.974	0.8335	0.986788	0.7698	1.014	0.2087	0.938474	0.133	0.929	0.1666	0.905924	0.08415	0.896551	0.2332	0.939319	0.537	0.985	0.4055	0.971028	0.596	0.984226	0.3915	0.975993
9	22125503	rs1333049	c	1.21	0.0448	1.1	0.08135	1.10871	0.1077	1.09079	0.03305	1.11382	0.352	1.04	0.4169	1.05306	0.2463	1.05654	0.583	1.02829	0.0094	1.15	0.005632	1.22863	0.005632	1.22863	0.009404	1.15385	0.00237	1.09	0.002938	1.11784	0.003291	1.099	0.002637	1.09461
9	136154168	rs579459	c	1.04	0.665	1.03	0.3285	1.07412	0.2102	1.08676	0.8991	1.00783	0.204	1.07	0.3028	1.08654	0.4547	1.04666	0.1157	1.10561	0.282	1.06	0.1815	1.11004	0.08372	1.12772	0.4838	1.04144	0.104	1.05	0.05416	1.08948	0.03461	1.08307	0.1721	1.04917
10	30335122	rs2505083	c	1.06	0.968	0.998	0.5512	1.0476	0.7815	1.0201	0.8354	1.01379	0.84	0.992	0.4193	0.950089	0.79	0.987578	0.5449	0.969863	0.374	1.06	0.2658	1.10949	0.2501	1.09977	0.4148	1.05781	0.802	1.01	0.7667	1.01298	0.6684	1.01532	0.9178	1.00361
10	44539913	rs2047009	c	1.05	0.0335	1.12	0.03676	1.14683	0.02794	1.14054	0.0452	1.11728	0.915	0.995	0.8206	0.985013	0.8279	0.98906	0.9351	0.995709	0.134	0.929	0.07748	0.882938	0.2539	0.930624	0.04951	0.901766	0.82	1.01	0.8956	1.00511	0.637	1.01562	0.9387	0.997603
10	44753867	rs501120	a	1.06	0.0977	1.07	0.04891	1.10938	0.02191	1.11684	0.1877	1.05982	0.068	1.09	0.05415	1.14775	0.02909	1.12277	0.1501	1.08535	0.153	1.08	0.07158	1.14775	0.01741	1.17621	0.3687	1.05096	0.00453	1.08	0.00112	1.12851	9.459e-05	1.13145	0.0352	1.06407
10	91005854	rs2246833	t	1.04	0.381	1.04	0.5797	1.0285	0.2936	1.0498	0.6654	1.01867	0.725	0.986	0.4432	1.04907	0.9167	0.995212	0.7697	1.01481	0.0118	0.864	0.1138	0.870228	0.157	0.897358	0.007287	0.844931	0.441	0.98	0.8517	1.00672	0.9543	1.0017	0.4393	0.977947
10	104719096	rs12413409	g	1.08	0.806	1.02	0.1248	1.17163	0.1328	1.15465	0.8527	1.01623	0.21	1.07	0.6066	1.043	0.3688	1.05559	0.3208	1.06727	0.552	1.03	0.5734	1.04718	0.2217	1.09308	0.9631	1.0027	0.194	1.05	0.1569	1.07401	0.04774	1.08611	0.4792	1.02819
11	9751196	rs10840293	a	1.06	0.537	1.03	0.005087	1.20069	0.005087	1.20069	0.537	1.03169	0.688	0.984	0.3746	0.946769	0.9841	1.0009	0.2166	0.940259	0.484	1.04	0.7917	0.977751	0.7917	0.977751	0.4838	1.0431	0.696	1.01	0.3142	1.04071	0.1665	1.04875	0.9781	0.9992
11	103660567	rs974819	a	1.08	0.464	1.03	0.2796	1.05739	0.2878	1.05106	0.4779	1.03107	0.297	1.05	0.9058	1.00864	0.6431	1.02593	0.3836	1.05243	0.575	1.03	0.6203	1.03717	0.7756	1.01877	0.4665	1.04008	0.18	1.04	0.2842	1.03987	0.2662	1.03541	0.1904	1.03894
11	116648917	rs964184	g	1.05	0.487	1.04	0.8807	1.01217	0.8807	1.01217	0.4868	1.04467	0.0425	1.1	0.7359	1.02388	0.3348	1.05064	0.08101	1.10318	0.681	0.975	0.702	0.966765	0.702	0.966765	0.6812	0.97492	0.119	1.05	0.915	1.00481	0.5265	1.02491	0.2185	1.04373
12	90081188	rs7136259	t	1.21	0.997	1	0.7014	0.980885	0.8152	0.989357	0.9191	0.995709	0.464	1.03	0.3857	0.940823	0.9463	0.996506	0.7808	1.01572	0.327	1.05	0.994	0.9994	0.7833	1.01847	0.4139	1.04571	0.363	1.02	0.4708	0.974433	0.9454	0.997902	0.6164	1.0145
12	111884608	rs3184504	t	1.07	0.0147	1.18	0.0297	1.2049	0.0417	1.17551	0.01064	1.19842	0.603	0.976	0.1141	0.895834	0.1698	0.930624	0.6605	0.975505	NA	NA	NA	NA	NA	NA	NA	NA	0.341	1.04	0.8852	1.00783	0.9813	0.999	0.2121	1.05665
12	112110489	rs3782886	c	1.44	NA	NA	NA	NA	NA	NA	NA	NA	0.0271	0.424	0.6523	0.668178	0.06808	0.461811	0.2142	0.44233	0.431	1.05	0.5876	1.04707	0.8429	0.98521	0.1614	1.09068	0.651	1.03	0.6188	1.04289	0.607	0.96252	0.2016	1.08199
12	118265441	rs11830157	g	1.12	0.0956	1.11	0.1804	1.11438	0.1804	1.11438	0.09563	1.10971	0.979	1	0.5108	1.04196	0.6652	1.02061	0.9213	1.00491	0.78	0.981	0.5475	1.06003	0.5475	1.06003	0.7804	0.981277	0.478	1.02	0.1427	1.06673	0.2306	1.04603	0.4076	1.0284
13	28973621	rs9319428	a	1.06	0.982	0.999	0.653	1.0247	0.7405	1.01664	0.9598	1.0023	0.696	1.02	0.7394	1.02603	0.4196	1.04791	0.9019	0.99233	0.942	1	0.7307	1.02603	0.9775	0.998102	0.7232	1.01959	0.812	1.01	0.5117	1.02542	0.5073	1.02194	0.8637	1.00531
13	110960712	rs4773144	g	1.06	0.295	1.04	0.5844	1.0287	0.5284	1.03045	0.3195	1.04436	0.283	0.956	0.3409	0.940729	0.5246	0.970446	0.1577	0.928765	0.1	1.09	0.2762	1.08654	0.4015	1.05781	0.06163	1.11093	0.424	1.02	0.7203	1.01278	0.7115	1.01116	0.4039	1.02429
13	111049623	rs9515203	t	1.08	0.246	1.05	0.7199	1.02051	0.2743	1.05792	0.5889	1.02573	0.3	1.05	0.2565	0.923578	0.7756	1.01471	0.947	1.00381	0.688	1.03	0.5821	1.06279	0.9681	1.00381	0.4281	1.06428	0.113	1.05	0.8406	0.991834	0.3556	1.0319	0.4549	1.0248
14	100133942	rs2895811	c	1.04	0.0895	1.08	0.1946	1.07853	0.226	1.06705	0.07401	1.0909	0.561	0.975	0.4318	0.949139	0.9465	0.996705	0.2053	0.935102	0.215	0.931	0.7604	1.02603	0.7739	0.978632	0.3878	0.948001	0.952	1	0.5848	1.02153	0.567	1.01898	0.9706	0.998901
15	67455630	rs56062135	c	1.07	0.462	0.939	0.1863	0.861914	0.1863	0.861914	0.4617	0.938568	0.938	1	0.3863	1.0781	0.9786	0.998202	0.4065	1.06046	0.496	0.917	0.4784	0.880205	0.4784	0.880205	0.4965	0.916769	0.572	0.975	0.7137	0.976774	0.3802	0.953324	0.9142	0.994615
15	79141784	rs7173743	t	1.06	0.339	0.963	0.2356	0.942236	0.2273	0.946107	0.364	0.96252	0.0794	1.07	0.4707	0.956189	0.3248	1.04624	0.5938	1.02665	0.454	1.04	0.674	1.03076	0.4271	1.05201	0.6527	1.02439	0.398	1.02	0.3133	0.965992	0.8257	1.00642	0.9484	0.998202
15	89574218	rs8042271	g	1.1	0.818	1.01	0.4053	0.94299	0.4053	0.94299	0.8179	1.01258	0.00771	1.13	0.02077	1.17269	0.00975	1.1386	0.01893	1.13871	0.833	0.987	0.807	1.02235	0.807	1.02235	0.8329	0.986985	0.0669	1.06	0.2892	1.04697	0.1137	1.06067	0.1564	1.0476
15	91416550	rs17514846	a	1.07	0.555	1.03	0.78	0.982554	0.5659	1.03365	0.8991	0.993422	0.044	1.09	0.09871	1.11952	0.1974	1.06791	0.0159	1.1402	0.675	0.971	0.5874	1.05654	0.6795	1.03759	0.6921	0.970154	0.124	1.05	0.2905	1.0455	0.161	1.05043	0.2135	1.043
17	2126504	rs216172	c	1.07	0.992	1	0.4821	0.954469	0.4821	0.954469	0.9916	0.9995	0.659	0.981	0.4476	0.952276	0.6851	0.980493	0.4711	0.962906	0.0623	0.878	0.5288	0.939507	0.5288	0.939507	0.06233	0.877832	0.269	0.968	0.2285	0.950849	0.3561	0.966958	0.1876	0.958199
17	17543722	rs12936587	g	1.04	0.636	1.02	0.6927	1.02204	0.9175	0.994813	0.3503	1.04446	0.186	0.946	0.3607	0.943084	0.1717	0.937349	0.3757	0.954946	0.295	0.924	0.1235	0.844424	0.2583	0.896641	0.1885	0.899065	0.331	0.973	0.4078	0.968119	0.1654	0.955902	0.672	0.986591
17	47005193	rs15563	c	1.01	0.711	0.98	0.4413	1.05454	0.9506	1.00391	0.8443	1.01147	1	1	0.9156	0.993521	0.6084	0.976774	0.6468	1.02255	0.318	1.06	0.6287	1.04029	0.4739	1.05327	0.4056	1.05085	0.757	1.01	0.5406	1.0247	0.9933	0.9997	0.3976	1.02706
17	59013488	rs7212798	c	1.08	0.806	0.987	0.3662	0.939225	0.3662	0.939225	0.8063	0.986985	0.0107	1.15	0.01798	1.22667	0.1996	1.08567	0.0002621	1.2848	0.404	1.07	0.635	1.06109	0.635	1.06109	0.4043	1.07315	0.0731	1.07	0.3675	1.04571	0.6345	1.02112	0.02744	1.08687
18	57838401	rs663129	a	1.06	0.31	0.945	0.9313	1.00622	0.9313	1.00622	0.3099	0.945256	0.136	1.09	0.3521	1.08785	0.2026	1.09079	0.2269	1.09275	0.226	0.929	0.3208	0.913474	0.9851	0.998501	0.0443	0.875378	0.655	0.985	0.9775	1.0014	0.4088	1.03531	0.2357	0.957337
19	11163601	rs1122608	g	1.06	0.578	0.956	0.3926	0.916402	0.5352	0.94365	0.4568	0.937817	0.202	1.08	0.02437	1.21446	0.1444	1.10043	0.07049	1.13304	0.885	1.01	0.6589	1.04865	0.6471	1.04446	0.9203	1.00783	0.493	1.03	0.2196	1.07144	0.3393	1.04571	0.4017	1.0379
19	32882020	rs12976411	a	1.33	0.818	1.02	0.8295	1.02788	0.8295	1.02788	0.8177	1.02357	0.72	0.97	0.3068	0.874852	0.493	0.935476	0.5985	0.945539	0.591	1.03	0.4881	1.05802	0.4881	1.05802	0.5911	1.03107	0.746	1.01	0.8841	1.00894	0.859	1.01005	0.7605	1.01379
19	45395619	rs2075650	g	1.11	0.338	1.06	0.6608	1.03469	0.4864	1.05043	0.4512	1.0497	0.148	1.1	0.09256	1.19292	0.42	1.06407	0.02367	1.2084	0.64	0.97	0.9983	1.0002	0.9559	0.995311	0.6518	0.968797	0.261	1.04	0.2562	1.0612	0.3812	1.03977	0.1822	1.05665
19	45415640	rs445925	c	1.13	0.522	1.03	0.618	1.02901	0.3349	1.0519	0.829	1.01045	0.0546	1.18	0.8274	0.972583	0.2694	1.11204	0.3313	1.10871	0.293	1.12	0.8521	1.02942	0.1257	1.23454	0.9854	1.002	0.0819	1.07	0.6855	1.0203	0.07335	1.08134	0.5734	1.02327
21	35599128	rs9982601	t	1.1	0.0288	1.11	0.01215	1.16848	0.01984	1.14065	0.02142	1.12942	0.189	0.901	0.07834	0.806541	0.2383	0.898705	0.07921	0.843074	NA	NA	NA	NA	NA	NA	NA	NA	0.247	1.05	0.1508	1.08275	0.1768	1.06684	0.2375	1.05643
22	24658858	rs180803	g	1.2	0.724	0.966	0.3182	0.881879	0.3182	0.881879	0.7245	0.965509	NA	NA	NA	NA	NA	NA	NA	NA	0.102	1.18	0.1879	1.21094	0.1879	1.21094	0.1018	1.18436	0.379	1.07	0.9149	1.01025	0.9149	1.01025	0.3786	1.06513
